# Supplementary material for: Cross-Reactive Effects of Vaccines: Heterologous Immunity between Tetanus and Chlamydia
Source: Vaccines (Basel). 2020 Dec 1;8(4):719. doi: 10.3390/vaccines8040719 (PMC7712554; doi:10.3390/vaccines8040719)
Supplement: Supplementary file 1 [file vaccines-08-00719-s001.zip]

Archive with 1 entries (1 files):
- vaccines-1015140-supplementary.docx
